# Supplementary material for: Effective inhibition of MYC-amplified group 3 medulloblastoma by FACT-targeted curaxin drug CBL0137
Source: Cell Death Dis. 2020 Dec 2;11(12):1029. doi: 10.1038/s41419-020-03201-6 (PMC7710710; doi:10.1038/s41419-020-03201-6)
Supplement: Supplementary file 6 — Supplementary table S1 [file 41419_2020_3201_MOESM6_ESM.xlsx]

## Sheet: Sheet1
Table S1. Primer sequences for ChIP-qPCR
Primer	Sequence
MYC site1-F	ggggaaagaggacctggaaa
MYC site1-R	tcagcagagacccttgtgaa
MYC site2-F	ggtccacaagctctccactt
MYC site2-R	gacgggagaatatgggaggg
MYC site3-F	ttgatttctcccaaacccgg
MYC site3-R	tcccaatttctcagccaggt
MYC site4-F	acctggctgagaaattggga
MYC site4-R	ctctctgccagtctgtaccc
MYC site5-F	gggtacagactggcagagag
MYC site5-R	gatgtgtctgcctgttccag
MYC site6-F	tctaggcatcgttttcctcct
MYC site6-R	gaagggtattaatgggcgcg
MYC site7-F	gcagagaaagggagagggtt
MYC site7-R	aacagagtaagagagccgca
MYC site8-F	aaagaacggagggagggatc
MYC site8-R	gcctctcgctggaattactac
MYC site9-F	catccacgaaactttgccca
MYC site9-R	tccttgctcgggtgttgtaa
MYC site10-F	aggacccgcttctctgaaag
MYC site10-R	acttcggtgcttacctggtt
MYC site11-F	cccattcctgcgctattgac
MYC site11-R	ttaccccgatccagttctgg
MYC site12-F	agagggaaaacgggaatggt
MYC site12-R	ccgggagtcagcgtgaatat
NEUROD1 site1-F	gtattgagaccagcatcccc
NEUROD1 site1-R	ggggtacttgagtgacacga
NEUROD1 site2-F	tccttactagaagcggcaact
NEUROD1 site2-R	tcgcctcaaacctcccttta
NEUROD1 site3-F	tgcttttcagtatcccgtcg
NEUROD1 site3-R	agcgatttaagttgaacagcca
NEUROD1 site4-F	gcacgcgccattataaaacac
NEUROD1 site4-R	tgcttgcgaaaagtacctgc
NEUROD1 site5-F	tagggagtggaagctgaagg
NEUROD1 site5-R	acaagggagaggcaaacaga
NEUROD1 site6-F	agacaagaaggaggacgacc
NEUROD1 site6-R	tccaggtcctcatcttcgtc
NEUROD1 site7-F	gagacgcatgaaggctaacg
NEUROD1 site7-R	cttgcgcaggttgtctagc
